# Supplementary material for: Associations of Infant Feeding, Sleep, and Weight Gain with the Toddler Gut Microbiome
Source: Microorganisms. 2024 Mar 9;12(3):549. doi: 10.3390/microorganisms12030549 (PMC10972346; doi:10.3390/microorganisms12030549)
Supplement: Supplementary file 1 [file microorganisms-12-00549-s001.zip]

Archive with 1 entries (1 files):
- microorganisms-2846453-supplementary.pdf
